# Supplementary material for: Prevalence of Livestock-Associated MRSA ST398 in a Swine Slaughterhouse in Guangzhou, China
Source: Front Microbiol. 2022 Jun 23;13:914764. doi: 10.3389/fmicb.2022.914764 (PMC9260045; doi:10.3389/fmicb.2022.914764)
Supplement: Supplementary file 1 [file Table_1.XLSX]

## Sheet: Contents
Supplementary Tables
Contents
Table 1. Information about Sampling
Table 2. Information about humans
Table 3 The data of 197 MRSA ST398 retrieved in the GenBank database used for phylogenetic analysis
Table 4. The date of isolates in this study
Table 5. Resistance rate of S.aureus from different sources
Table 6. The details of 50 sequenced MRSA isolates in this study
Table 7. Distribution of ARGs in MRSA ST398

## Sheet: Table 1
Table 1. Information about Sampling
Sample types		Time	No. of samples	No. of MRSA	Prevalence of MRSA（%）	No. of MSSA	Prevalence of MSSA（%）
Swine	Snout swabs	2020.11.25	148	0	15.0 (80/535)	83	35.5 (190/535)
		2020.12.23	200	40		39
		2021.04.02	137	35		63
		2020.04.16	50	5		5
Carcasses	Carcass swabs		50	5	10.0 (5/50)	9	18.0 (9/50)
Slaughterhouse workers	Nasal swabs		50	4	8.0 (4/50)	13	26.0 (13/50)
Community residents	Nasal swabs		28	0	0 (0/28)	2	7.1 (2/28)
Surrounding Environment	Airborne dusk		60	5	5.9 (8/136)	22	21.3 (29/136)
	Effluent		5	1		0
	Sludge		5	0		1
	Workstations		5	0		2
	Carrier vehicle		5	1		1
	River water		5	0		1
	Fishpond water		5	1		0
	Farmland soil and vegetables		46	0		2
	Total		799	97	12.1 (97/799)	243	30.4 (243/799)

## Sheet: Table 2
	Table 2. Information about the humans
		Samples	Age	Sex
	Slaughterhouse workers	B1	45	M
		B2	46	M
		B3	46	M
		B4	52	M
		B5	38	W
		B6	46	M
		B7	46	W
		B8	43	W
		B9	38	W
		B10	36	W
		B11	35	W
		B12	43	W
		B13	36	W
		B14	37	W
		B15	37	M
		B-Lu	40	M
		B-Tan	45	M
		B-Li1	45	M
		B-Li2	45	M
		B-Yang	40	M
		N1	40	M
		N2	48	M
		N3	52	M
		N4	55	M
		N5	43	M
		N6	56	M
		N7	53	M
		N8	60	M
		N9	59	M
		N10	52	M
		N11	52	M
		N12	48	M
		N13	50	M
		N14	38	M
		N15	39	M
		N16	37	M
		N17	40	M
		N18	35	M
		N19	45	M
		N20	45	M
		N21	52	M
		N22	40	M
		N23	58	M
		N24	52	M
		N25	37	M
		N26	38	M
		N27	45	M
		N28	37	M
		N29	38	W
		N30	38	W
	Community residents	R1	61	M
		R2	50	M
		R3	59	M
		R4	61	M
		R5	60	M
		R6	40	M
		R7	67	M
		R8	60	M
		R9	60	M
		R10	60	M
		R11	62	M
		R12	50	M
		R13	50	M
		R14	63	M
		R15	73	M
		R16	71	M
		R17	73	M
		R18	37	M
		R19	40	M
		R20	70	M
		R21	72	M
		R22	50	W
		R23	59	M
		R24	40	M
		R25	38	M
		R26	35	M
		R27	45	M
		R28	38	W
	M: man; W: woman

## Sheet: Table 3
Table 3. The data of 197 MRSA ST398 retrieved in the GenBank database used for phylogenetic analysis
Strain	Country	Host	Year	SCCmec	spa
GCA_900098675.1	United Kingdom	NA	2012	IVa	t011
GCA_000577675.1	Netherlands	Sus scrofa domesticus	2005	IVa	t011
GCA_000443245.1	Netherlands	Homo sapiens	2010	IVa	t899
GCA_000455725.2	France	Homo sapiens	2008	Vc	t011
GCA_000401595.1	Switzerland	cow with bovine mastitis	2008	V	t1255
GCA_000296595.1	Canada	Homo sapiens	2008	V	t034
GCA_001940425.1	Denmark	Homo sapiens	2007	Vc	t011
GCA_002304635.1	USA	NA	2010	V	t034
GCA_002275185.1	USA	NA	2010	Vc	t034
GCA_002273455.1	USA	Sus scrofa domesticus	2010	Vc	t034
GCA_002273475.1	USA	Sus scrofa domesticus	2010	Vc	t034
GCA_002273495.1	USA	Sus scrofa domesticus	2010	Vc	t034
GCA_002273535.1	USA	NA	2010	V	t10065
GCA_002273525.1	USA	NA	2010	V	t034
GCA_002275205.1	USA	Sus scrofa domesticus	2010	V	t034
GCA_002273545.1	USA	Sus scrofa domesticus	2010	V	t034
GCA_002275265.1	USA	NA	2010	V	t034
GCA_002208415.1	France: Tours	Homo sapiens	2010	IVa	t899
GCA_002208515.1	France: Lyon	NA	2013	Vc	t011
GCA_001887075.1	Canada:Quebec	NA	2013	Vc	t034
GCA_001455955.1	Brazil: Rio Grande do Sul	swine	2012	Vc	t9538
GCA_001465635.1	Netherlands: Bilthoven	Homo sapiens	2009	Vc	t108
GCA_001465675.1	Netherlands: Bilthoven	Homo sapiens	2008	Vc	t011
GCA_001465755.1	Netherlands: Bilthoven	Homo sapiens	2008	XII	t034
GCA_002204575.1	USA	Sus scrofa domesticus	2010	Vc	t034
GCA_001726145.1	Brazil	Homo sapiens	2010	V	t034
GCA_002089055.1	China: Guangdong	Homo sapiens	2017	Vb	t034
GCA_002025125.1	Germany	Sus domesticus	2012	Vc	t011
GCA_002097015.1	Australia	Homo sapiens	2009	XII	t1451
GCA_002099175.1	Denmark	Bos taurus	2016	Vc	NA
GCA_002204735.1	Switzerland	NA	2009	Vc	t034
GCA_002723755.1	China: Hangzhou	Homo sapiens	2015	V	t1255
GCA_002934945.2	South Africa: Cato Ridge	pig	2016	V	t011
GCA_002934925.1	South Africa: Cato Ridge	pig	2016	V	t011
GCA_002935015.1	South Africa: Cato Ridge	pig	2016	V	t011
GCA_002935045.1	South Africa: Cato Ridge	pig	2016	V	t011
GCA_002934885.1	Cameroon: Yaounde	pig	2016	V	t011
GCA_003309475.1	China: Shandong	NA	2016	XII	NA
GCA_003309465.1	China: Shandong	Sus scrofa	2016	XII	NA
GCA_003309285.1	China: Shandong	Sus scrofa	2016	XII	NA
GCA_003309235.1	China: Shandong	Sus scrofa	2016	XII	t588
GCA_003309805.1	China: Shandong	Sus scrofa	2016	XII	NA
GCA_003001175.1	Germany	horse	2014	IV	t011
GCA_003001215.1	Germany	horse	2014	IV	t011
GCA_003001275.1	Germany	horse	2014	IV	t011
GCA_003001185.1	Germany	horse	2014	IV	t011
GCA_003001225.1	Germany	horse	2014	IV	t011
GCA_003001255.1	Germany	horse	2014	IV	t011
GCA_003001295.1	Germany	horse	2014	IV	t011
GCA_003001315.1	Germany	horse	2014	IV	t011
GCA_003001335.1	Germany	horse	2014	IV	t011
GCA_003001395.1	Germany	horse	2015	IV	t011
GCA_003001435.1	Germany	horse	2015	IV	t011
GCA_003001455.1	Germany	horse	2015	IV	t011
GCA_003029645.1	Denmark	NA	NA	V	t034
GCA_003238765.1	Italy: Florence	Homo sapiens	2014	V	NA
GCA_003240135.1	Italy: Florence	Homo sapiens	2015	Vc	t011
GCA_003057555.1	Germany	horse	2015	IVa	t011
GCA_003328005.1	Germany	Homo sapiens	2011	IVa	t6867
GCA_003327965.1	Germany	Homo sapiens	2012	V	t011
GCA_003327835.1	Germany	Homo sapiens	2010	V	t011
GCA_003327885.1	Germany	horse	2014	IVa	t779
GCA_003327935.1	Germany	pig	2016	V	t12359
GCA_003111745.1	Australia	Sus scrofa domesticus	2015	Vc	t034
GCA_003328375.1	Germany	horse	2016	IVa	t011
GCA_003328385.1	Germany	horse	2016	IVa	t011
GCA_003605315.1	Greece	Homo sapiens	2013	V	t2582
GCA_003581515.1	Czech Republic	Homo sapiens	2017	IVa	t899
GCA_003583815.1	Poland	NA	2017	IVa	t899
GCA_003583795.1	Germany	NA	2017	IVa	t899
GCA_003697325.1	China: Guangdong Province	Homo sapiens	2015	V	t034
GCA_004011165.1	South Korea: Kyeongsangbuk-do, swine farm	swine	2017	V	t18102
GCA_004012035.1	South Korea: Jeollanam-do, swine farm	Homo sapiens	2017	V	t18103
GCA_004681195.1	South Korea: Jeollanam-do	pig	2017	V	t18103
GCA_019349105.1	Belgium: Liege	Homo sapiens	2012	IVa	t011
GCA_019349075.1	Belgium: Liege	Homo sapiens	2012	IVa	t011
GCA_019349035.1	Belgium: Liege	Homo sapiens	2012	IVa	t011
GCA_019349015.1	Belgium: Liege	Homo sapiens	2012	IVa	t011
GCA_019349155.1	Belgium	Bos taurus	2007	IVa	t011
GCA_019349095.1	Belgium	Bos taurus	2011	IVa	t011
GCA_009792385.1	Denmark: Odense	Homo sapiens	2015	Vc	t011
GCA_009792405.1	Denmark: Odense	Homo sapiens	2015	Vc	t034
GCA_009792375.1	Denmark: Odense	Homo sapiens	2015	Vc	t034
GCA_009792435.1	Denmark: Odense	Homo sapiens	2015	Vc	t034
GCA_009792485.1	Denmark: Odense	Homo sapiens	2015	Vc	t034
GCA_009792545.1	Denmark: Odense	Homo sapiens	2015	Vc	t034
GCA_009792555.1	Denmark: Odense	Homo sapiens	2015	Vc	t034
GCA_009792595.1	Denmark: Odense	Homo sapiens	2015	Vc	t034
GCA_009792605.1	Denmark: Odense	Homo sapiens	2015	Vc	t034
GCA_009792645.1	Denmark: Odense	Homo sapiens	2015	V	t2011
GCA_009792695.1	Denmark: Odense	Homo sapiens	2015	Vc	t034
GCA_009792705.1	Denmark: Odense	Homo sapiens	2015	Vc	t011
GCA_009792745.1	Denmark: Odense	Homo sapiens	2015	Vc	t10485
GCA_009792765.1	Denmark: Odense	Homo sapiens	2015	V	t034
GCA_009792785.1	Denmark: Odense	Homo sapiens	2015	V	t011
GCA_014844155.1	China	Homo sapiens	2018	V	NA
GCA_009765095.1	Taiwan	Homo sapiens	2012	Vb	t034
GCA_009765075.1	Taiwan	Homo sapiens	2012	Vb	t034
GCA_009765055.1	Taiwan	Homo sapiens	2012	Vb	t034
GCA_009765035.1	Taiwan	Homo sapiens	2012	Vb	t034
GCA_009764915.1	Taiwan	Homo sapiens	2016	Vb	t034
GCA_009764835.1	Taiwan	Homo sapiens	2016	Vb	t034
GCA_009764825.1	Taiwan	Homo sapiens	2016	Vb	t034
GCA_009764815.1	Taiwan	Homo sapiens	2016	Vb	t034
GCA_009764785.1	Taiwan	Homo sapiens	2017	Vb	t034
GCA_018135565.1	Switzerland	Homo sapiens	2017	IVa	t899
GCA_008763835.1	Australia: New South Wales	Homo sapiens	2015	Vc	t011
GCA_008763845.1	Australia: New South Wales	Homo sapiens	2015	Vc	t034
GCA_008763815.1	Australia: New South Wales	Homo sapiens	2015	Vc	t011
GCA_008763785.1	Australia: New South Wales	Homo sapiens	2015	Vc	t034
GCA_008763735.1	Australia: New South Wales	Homo sapiens	2015	Vc	t011
GCA_008763755.1	Australia: New South Wales	Homo sapiens	2015	Vc	t034
GCA_008763725.1	Australia: New South Wales	Homo sapiens	2015	Vc	t011
GCA_008763715.1	Australia: New South Wales	Homo sapiens	2015	Vc	t034
GCA_008763675.1	Australia: New South Wales	Homo sapiens	2015	Vc	t011
GCA_008763655.1	Australia: New South Wales	Homo sapiens	2015	Vc	t011
GCA_008763665.1	Australia: New South Wales	Homo sapiens	2015	Vc	t011
GCA_008763625.1	Australia: New South Wales	Homo sapiens	2015	Vc	t034
GCA_008763615.1	Australia: New South Wales	Homo sapiens	2015	Vc	t034
GCA_008763575.1	Australia: New South Wales	Homo sapiens	2015	Vc	t011
GCA_008763505.1	Australia: New South Wales	Homo sapiens	2015	Vc	t034
GCA_008763525.1	Australia: New South Wales	Homo sapiens	2015	Vc	t034
GCA_008763485.1	Australia: New South Wales	Homo sapiens	2015	Vc	t011
GCA_008763465.1	Australia: New South Wales	Homo sapiens	2015	Vc	t034
GCA_008763455.1	Australia: New South Wales	Homo sapiens	2015	Vc	t011
GCA_008763405.1	Australia: New South Wales	Homo sapiens	2015	Vc	t011
GCA_008763395.1	Australia: New South Wales	Homo sapiens	2015	Vc	t034
GCA_010364875.1	USA: Texas	Equus asinus africanus	2014	IVa	t011
GCA_010364775.1	USA: Texas	Equus ferus caballus	2015	IVa	t011
GCA_013155185.1	Switzerland: Zurich	NA	2019	IVa	t011
GCA_013155205.1	Switzerland: Zurich	NA	2019	IVa	t011
GCA_013625235.1	Germany	NA	2019	IVa	t011
GCA_013625205.1	Germany	NA	2019	IVa	t011
GCA_013625165.1	Germany	NA	2019	IVa	t011
GCA_013625125.1	Germany	NA	2019	Vc	t1451
GCA_013625145.1	Germany	NA	2019	IVa	t011
GCA_013625045.1	Germany	NA	2019	IVa	t011
GCA_013625075.1	Germany	NA	2019	IVa	t011
GCA_013625035.1	Germany	NA	2019	IVa	t011
GCA_013625015.1	Germany	NA	2019	Vc	t011
GCA_013625025.1	Germany	NA	2019	Vc	t034
GCA_013624945.1	Germany	NA	2019	Vc	t011
GCA_013624905.1	Germany	NA	2019	Vc	t011
GCA_013624895.1	Germany	NA	2019	Vc	t011
GCA_013624855.1	Germany	NA	2019	Vc	t571
GCA_013624795.1	Germany	NA	2019	Vc	t034
GCA_013624755.1	Germany	NA	2019	Vc	t011
GCA_013624725.1	Germany	NA	2019	Vc	t034
GCA_013624675.1	Germany	NA	2019	Vc	t1928
GCA_013624685.1	Germany	NA	2019	Vc	t011
GCA_013624645.1	Germany	NA	2019	Vc	t011
GCA_013624625.1	Germany	NA	2019	Vc	t1928
GCA_013624595.1	Germany	NA	2019	Vc	t1928
GCA_013624565.1	Germany	NA	2019	Vc	t2011
GCA_013624495.1	Germany	NA	2019	Vc	t034
GCA_015767495.1	China:Guangdong	pig	2016	Vc	t034
GCA_019039135.1	Denmark	Sus scrofa	2014	Vc	t034
GCA_018987325.1	Denmark	Sus scrofa	2014	Vc	t011
GCA_000638895.1	Amercia	Homo sapiens	2014	XII	t1456
GCA_000640555.1	Amercia	Homo sapiens	2014	Vc	t108
GCA_000646715.1	Amercia	Homo sapiens	2014	IVa	NA
GCA_002307435.1	China: zhejiang	Homo sapiens	2017	V	t034
GCA_002407225.1	China: zhejiang	Homo sapiens	2017	V	NA
GCA_002723775.1	China: zhejiang	Homo sapiens	2017	V	NA
GCA_003001345.1	Germany	Homo sapiens	2018	IV	t011
GCA_003001375.1	Germany	Homo sapiens	2018	IV	t011
GCA_003001415.1	Germany	Homo sapiens	2018	IV	t011
GCA_003001475.1	Germany	Homo sapiens	2018	IV	t011
GCA_003001485.1	Germany	Homo sapiens	2018	IV	t011
GCA_003309355.1	China:Beijing	Homo sapiens	2018	XII	NA
GCA_003309755.1	China:Beijing	Homo sapiens	2018	XII	NA
GCA_003328335.1	Germany	Homo sapiens	2018	IVa	t011
GCA_003328355.1	Germany	Homo sapiens	2018	IVa	t011
GCA_003328395.1	Germany	Homo sapiens	2018	IVa	t011
GCA_008763805.1	Australia	Homo sapiens	2019	Vc	t011
GCA_009764845.1	Taiwan	Homo sapiens	2019	Vb	t034
GCA_009764875.1	Taiwan	Homo sapiens	2019	Vb	t034
GCA_009765125.1	Taiwan	Homo sapiens	2019	Vb	t034
GCA_009792395.1	Denmark	Homo sapiens	2019	Vc	t011
GCA_009792495.1	Denmark	Homo sapiens	2019	Vc	t034
GCA_009792665.1	Denmark	Homo sapiens	2019	Vc	t034
GCA_009792715.1	Denmark	Homo sapiens	2019	Vc	t034
GCA_010994155.1	China:Beijing	Homo sapiens	2020	V	t034
GCA_010994215.1	China:Beijing	Homo sapiens	2020	V	t034
GCA_013624505.1	Germany	Homo sapiens	2020	V	t034
GCA_013624555.1	Germany	Homo sapiens	2020	Vc	t034
GCA_013624705.1	Germany	Homo sapiens	2020	Vc	t011
GCA_013624785.1	Germany	Homo sapiens	2020	Vc	t034
GCA_013624805.1	Germany	Homo sapiens	2020	Vc	t034
GCA_013624825.1	Germany	Homo sapiens	2020	Vc	t011
GCA_013624915.1	Germany	Homo sapiens	2020	Vc	t034
GCA_013624935.1	Germany	Homo sapiens	2020	Vc	t011
GCA_013625135.1	Germany	Homo sapiens	2020	Vc	t1451
GCA_900088495.1	Switzerland	Homo sapiens	2016	Vc	t2741
GCA_900088505.1	Switzerland	Homo sapiens	2016	Vc	t2741
GCA_900088515.1	Switzerland	Homo sapiens	2016	Vc	t034
GCA_900252185.1	Denmark	Homo sapiens	2018	Vc	t011
NA, Not Available

## Sheet: Table 4
Table 4. The date of isolates in this study
Strain	Source	MSSA/MRSA	spa type	Resistant phenotype	Number of drugs with resistance
SA01-03	swine	MSSA	t899	AMO-OXA-PEN-CEF-FOX-GEN-DOX-TIG-FFC-ERY-TMI-CLI-TIA-CIP-ENR	15
GX3SA13	swine	MSSA	t571	AMO-PEN-FOX-GEN-DOX-FFC-ERY-TMI-RIF-CLI-TIA-CIP-ENR-SXT	14
GX3SA19	swine	MSSA	t571	AMO-PEN-CEF-FOX-GEN-DOX-FFC-ERY-TMI-CLI-TIA-CIP-ENR-SXT	14
GDK3SA06	airborne dust	MSSA	t571	AMO-OXA-PEN-GEN-DOX-FFC-ERY-TMI-CLI-TIA-CIP-ENR-SXT	13
JX2SA8	swine	MSSA	t571	OXA-PEN-CEF-FOX-FFC-ERY-TMI-CLI-TIA-CIP-ENR-FOS-SXT	13
HN3SA18	swine	MSSA	t571	AMO-OXA-PEN-CEF-FOX-GEN-DOX-FFC-ERY-TMI-CLI-CIP-SXT	13
SA01-1	swine	MSSA	t571	PEN-GEN-DOX-TIG-FFC-ERY-TMI-CLI-TIA-CIP-ENR-SXT	12
SA10-8	swine	MSSA	t571	PEN-GEN-DOX-TIG-FFC-ERY-TMI-CLI-TIA-CIP-ENR-SXT	12
SA12-10	swine	MSSA	t571	PEN-GEN-DOX-TIG-FFC-ERY-TMI-CLI-TIA-CIP-ENR-SXT	12
SA12-3	swine	MSSA	t571	PEN-GEN-DOX-TIG-FFC-ERY-TMI-CLI-TIA-CIP-ENR-SXT	12
SA12-9	swine	MSSA	t571	PEN-GEN-DOX-TIG-FFC-ERY-TMI-CLI-TIA-CIP-ENR-SXT	12
SA14-2	swine	MSSA	t571	PEN-GEN-DOX-TIG-FFC-ERY-TMI-CLI-TIA-CIP-ENR-SXT	12
SA14-3	swine	MSSA	t571	PEN-GEN-DOX-TIG-FFC-ERY-TMI-CLI-TIA-CIP-ENR-SXT	12
SA18-11	swine	MSSA	t571	PEN-GEN-DOX-TIG-FFC-ERY-TMI-CLI-TIA-CIP-ENR-SXT	12
SA18-06	swine	MSSA	t571	PEN-GEN-DOX-TIG-FFC-ERY-TMI-CLI-TIA-CIP-ENR-SXT	12
SA25-03	swine	MSSA	t571	PEN-GEN-DOX-TIG-FFC-ERY-TMI-CLI-TIA-CIP-ENR-SXT	12
SA30-9	swine	MSSA	t571	PEN-GEN-DOX-TIG-FFC-ERY-TMI-CLI-TIA-CIP-ENR-SXT	12
SA25-8	swine	MSSA	t1775	AMO-PEN-CEF-FOX-DOX-FFC-ERY-TMI-CLI-TIA-ENR-SXT	12
SA33-2	swine	MSSA	t571	PEN-GEN-DOX-TIG-FFC-ERY-TMI-CLI-TIA-CIP-ENR-SXT	12
SA61-6	swine	MSSA	t899	AMO-PEN-FOX-GEN-DOX-TIG-FFC-ERY-TIA-CIP-ENR-SXT	12
GD3SAL2	human	MSSA	t571	AMO-PEN-GEN-DOX-FFC-ERY-TMI-CLI-TIA-CIP-ENR-SXT	12
GDK3SA11	airborne dust	MSSA	t8040	AMO-PEN-GEN-DOX-FFC-ERY-TMI-CLI-TIA-CIP-ENR-SXT	12
GDK3SA12	airborne dust	MSSA	NA	AMO-PEN-GEN-DOX-FFC-ERY-TMI-CLI-TIA-CIP-ENR-SXT	12
GDK3SA05	airborne dust	MSSA	t571	AMO-PEN-GEN-DOX-FFC-ERY-TMI-CLI-TIA-CIP-ENR-SXT	12
GDK3SA07	airborne dust	MSSA	t571	AMO-PEN-GEN-DOX-FFC-ERY-TMI-CLI-TIA-CIP-ENR-SXT	12
GDK3SA30	airborne dust	MSSA	t571	AMO-PEN-GEN-DOX-FFC-ERY-TMI-CLI-TIA-CIP-ENR-SXT	12
GDK3SA35	airborne dust	MSSA	t571	AMO-PEN-GEN-DOX-FFC-ERY-TMI-CLI-TIA-CIP-ENR-SXT	12
GDK3SA36	airborne dust	MSSA	t571	PEN-GEN-DOX-TIG-FFC-ERY-TMI-CLI-TIA-CIP-ENR-SXT	12
GDK3SA18	airborne dust	MSSA	t571	AMO-OXA-PEN-GEN-DOX-FFC-ERY-TMI-CLI-CIP-ENR-SXT	12
GDK3SA09	airborne dust	MSSA	t1793	AMO-OXA-PEN-GEN-DOX-FFC-ERY-TMI-CLI-CIP-ENR-SXT	12
HN2SA8	swine	MSSA	t571	OXA-PEN-FOX-GEN-TIG-FFC-ERY-TMI-CLI-TIA-CIP-SXT	12
GDQ3SA03	swine	MSSA	t571	AMO-PEN-GEN-DOX-FFC-ERY-TMI-CLI-TIA-CIP-ENR-SXT	12
GDQ3SA19	swine	MSSA	t8040	AMO-PEN-GEN-DOX-FFC-ERY-TMI-CLI-TIA-CIP-ENR-SXT	12
GDQ3SA22	swine	MSSA	t571	AMO-PEN-GEN-DOX-FFC-ERY-TMI-CLI-TIA-CIP-ENR-SXT	12
GDQ3SA23	swine	MSSA	t571	AMO-PEN-GEN-DOX-FFC-ERY-TMI-CLI-TIA-CIP-ENR-SXT	12
GDQ3SA27	swine	MSSA	t571	AMO-PEN-GEN-DOX-FFC-ERY-TMI-CLI-TIA-CIP-ENR-SXT	12
GX3SA10	swine	MSSA	t1451	AMO-PEN-GEN-DOX-FFC-ERY-TMI-CLI-TIA-CIP-ENR-SXT	12
HN3SA09	swine	MSSA	t8040	AMO-PEN-GEN-DOX-FFC-ERY-TMI-CLI-TIA-CIP-ENR-SXT	12
HN3SA10	swine	MSSA	t571	AMO-PEN-GEN-DOX-FFC-ERY-TMI-CLI-TIA-CIP-ENR-SXT	12
HN3SA13	swine	MSSA	t571	AMO-PEN-GEN-DOX-FFC-ERY-TMI-CLI-TIA-CIP-ENR-SXT	12
HN3SA30	swine	MSSA	t571	AMO-PEN-GEN-DOX-FFC-ERY-TMI-CLI-TIA-CIP-ENR-SXT	12
HN3SA40	swine	MSSA	t571	AMO-PEN-GEN-DOX-FFC-ERY-TMI-CLI-TIA-CIP-ENR-SXT	12
HN3SA41	swine	MSSA	t571	AMO-PEN-GEN-DOX-FFC-ERY-TMI-CLI-TIA-CIP-ENR-SXT	12
GDR3SA08	swine	MSSA	t899	AMO-PEN-FOX-GEN-DOX-FFC-ERY-TMI-CLI-CIP-ENR-SXT	12
GDQ3SA28	swine	MSSA	t571	PEN-FOX-GEN-DOX-FFC-ERY-TMI-CLI-TIA-CIP-ENR-SXT	12
GDR3SA12	swine	MSSA	t571	PEN-FOX-GEN-DOX-FFC-ERY-TMI-CLI-TIA-CIP-ENR-SXT	12
GDA3SA08	swine	MSSA	t571	AMO-PEN-GEN-DOX-FFC-ERY-TMI-CLI-CIP-ENR-LZD-SXT	12
SA01-08	swine	MSSA	t571	PEN-GEN-DOX-FFC-ERY-TMI-CLI-TIA-CIP-ENR-SXT	11
SA10-13	swine	MSSA	t571	PEN-GEN-DOX-FFC-ERY-TMI-CLI-TIA-CIP-ENR-SXT	11
SA61-5	swine	MSSA	t571	PEN-GEN-DOX-FFC-ERY-TMI-CLI-TIA-CIP-ENR-SXT	11
SA03-4	swine	MSSA	t571	PEN-DOX-TIG-FFC-ERY-TMI-CLI-TIA-CIP-ENR-SXT	11
SA12-2	swine	MSSA	t571	PEN-DOX-TIG-FFC-ERY-TMI-CLI-TIA-CIP-ENR-SXT	11
SA14-4	swine	MSSA	t571	PEN-DOX-TIG-FFC-ERY-TMI-CLI-TIA-CIP-ENR-SXT	11
SA30-4	swine	MSSA	t571	PEN-DOX-TIG-FFC-ERY-TMI-CLI-TIA-CIP-ENR-SXT	11
SA33-1	swine	MSSA	t571	PEN-DOX-TIG-FFC-ERY-TMI-CLI-TIA-CIP-ENR-SXT	11
SA33-3	swine	MSSA	t571	PEN-DOX-TIG-FFC-ERY-TMI-CLI-TIA-CIP-ENR-SXT	11
SA33-4	swine	MSSA	t7254	PEN-DOX-TIG-FFC-ERY-TMI-CLI-TIA-CIP-ENR-SXT	11
SA34-4	swine	MSSA	t571	PEN-DOX-TIG-FFC-ERY-TMI-CLI-TIA-CIP-ENR-SXT	11
SA61-4	swine	MSSA	t571	PEN-DOX-TIG-FFC-ERY-TMI-CLI-TIA-CIP-ENR-SXT	11
SA10-12	swine	MSSA	t571	PEN-GEN-DOX-FFC-ERY-TMI-CLI-TIA-CIP-ENR-SXT	11
GD4SA192	workstations	MSSA	t571	OXA-PEN-GEN-DOX-FFC-ERY-TMI-CLI-TIA-CIP-ENR	11
GDK3SA32	airborne dust	MSSA	t1793	AMO-PEN-GEN-FFC-ERY-TMI-CLI-TIA-CIP-ENR-SXT	11
SA10-7	swine	MSSA	t571	PEN-GEN-DOX-FFC-ERY-TMI-CLI-TIA-CIP-ENR-SXT	11
SA12-5	swine	MSSA	t571	PEN-GEN-DOX-FFC-ERY-TMI-CLI-TIA-CIP-ENR-SXT	11
SA12-6	swine	MSSA	t571	PEN-GEN-DOX-FFC-ERY-TMI-CLI-TIA-CIP-ENR-SXT	11
SA17-7	swine	MSSA	t571	PEN-GEN-DOX-FFC-ERY-TMI-CLI-TIA-CIP-ENR-SXT	11
SA33-7	swine	MSSA	t571	PEN-GEN-DOX-FFC-ERY-TMI-CLI-TIA-CIP-ENR-SXT	11
GDQ3SA13	swine	MSSA	t571	PEN-GEN-DOX-FFC-ERY-TMI-CLI-TIA-CIP-ENR-SXT	11
GX3SA18	swine	MSSA	t571	PEN-GEN-DOX-FFC-ERY-TMI-CLI-TIA-CIP-ENR-SXT	11
HN3SA06	swine	MSSA	t571	PEN-GEN-DOX-FFC-ERY-TMI-CLI-TIA-CIP-ENR-SXT	11
JX2SA5	swine	MSSA	t571	AMO-PEN-FOX-GEN-FFC-ERY-TMI-CLI-TIA-CIP-ENR	11
HN2SA27-1	swine	MSSA	t571	AMO-OXA-PEN-CEF-FOX-ERY-CLI-TIA-CIP-ENR-LZD	11
GX2SA64	swine	MSSA	t571	AMO-PEN-GEN-DOX-FFC-ERY-TMI-CLI-TIA-CIP-ENR	11
GX2SA4	swine	MSSA	t4389	AMO-PEN-CEF-FOX-DOX-FFC-ERY-TMI-CLI-TIA-CIP	11
GX2SA11	swine	MSSA	t034	AMO-OXA-PEN-FOX-GEN-DOX-FFC-ERY-TMI-CLI-TIA	11
HN2SA1	swine	MSSA	t571	AMO-PEN-FOX-GEN-ERY-TMI-CLI-TIA-CIP-ENR-LZD	11
GDQ3SA12	swine	MSSA	t571	AMO-PEN-GEN-DOX-FFC-ERY-TMI-CLI-CIP-ENR-SXT	11
GDQ3SA15	swine	MSSA	t571	AMO-PEN-GEN-DOX-FFC-ERY-TMI-CLI-CIP-ENR-SXT	11
GX3SA15	swine	MSSA	t571	AMO-PEN-GEN-DOX-FFC-ERY-TMI-CLI-CIP-ENR-SXT	11
HN3SA27	swine	MSSA	t571	AMO-PEN-GEN-DOX-FFC-ERY-TMI-CLI-CIP-ENR-SXT	11
GDQ3SA10	swine	MSSA	t571	AMO-PEN-DOX-FFC-ERY-TMI-CLI-CIP-ENR-LZD-SXT	11
GDR3SA04	swine	MSSA	t571	AMO-PEN-GEN-DOX-FFC-ERY-TMI-CLI-TIA-CIP-SXT	11
HN3SA21	swine	MSSA	t571	AMO-PEN-GEN-DOX-FFC-ERY-TMI-CLI-TIA-CIP-SXT	11
GDR3SA05	swine	MSSA	t571	PEN-GEN-DOX-FFC-ERY-TMI-CLI-CIP-ENR-LZD-SXT	11
GDA3SA06	swine	MSSA	t571	PEN-GEN-DOX-FFC-ERY-TMI-CLI-CIP-ENR-LZD-SXT	11
HN3SA20	swine	MSSA	t571	PEN-GEN-DOX-FFC-ERY-TMI-CLI-CIP-ENR-LZD-SXT	11
HN3SA28	swine	MSSA	t571	AMO-PEN-DOX-FFC-ERY-TMI-CLI-TIA-CIP-ENR-SXT	11
GD4SA157-1	swine	MSSA	t571	PEN-GEN-DOX-TIG-FFC-ERY-TMI-CLI-TIA-CIP-SXT	11
GD4SA161	swine	MSSA	t571	PEN-FOX-GEN-FFC-ERY-TMI-RIF-CLI-TIA-CIP-SXT	11
GDK3SA25	airborne dust	MSSA	t11483	AMO-PEN-GEN-DOX-FFC-ERY-TMI-CLI-TIA-CIP-SXT	11
GDK3SA27	airborne dust	MSSA	t571	AMO-PEN-GEN-DOX-FFC-ERY-TMI-CLI-TIA-CIP-SXT	11
GDK3SA23	airborne dust	MSSA	t571	AMO-OXA-PEN-DOX-FFC-ERY-TMI-CLI-CIP-ENR-LZD	11
SA01-10	swine	MSSA	t571	PEN-DOX-FFC-ERY-TMI-CLI-TIA-CIP-ENR-SXT	10
SA17-6	swine	MSSA	t571	PEN-DOX-FFC-ERY-TMI-CLI-TIA-CIP-ENR-SXT	10
SA34-3	swine	MSSA	t571	PEN-DOX-FFC-ERY-TMI-CLI-TIA-CIP-ENR-SXT	10
SA05-3	swine	MSSA	t1775	PEN-GEN-DOX-FFC-ERY-TMI-CLI-TIA-ENR-SXT	10
SA14-1	swine	MSSA	t571	PEN-DOX-TIG-FFC-ERY-TMI-CLI-CIP-ENR-SXT	10
SA15-1	swine	MSSA	t571	PEN-GEN-DOX-FFC-ERY-TMI-CLI-TIA-CIP-ENR	10
SA18-12	swine	MSSA	t899	GEN-DOX-FFC-ERY-TMI-CLI-TIA-CIP-ENR-SXT	10
SA61-1	swine	MSSA	t899	PEN-GEN-DOX-FFC-ERY-CLI-TIA-CIP-ENR-SXT	10
GDK3SA21	airborne dust	MSSA	t571	AMO-PEN-DOX-FFC-ERY-TMI-CLI-TIA-CIP-SXT	10
GDK3SA15	airborne dust	MSSA	t571	PEN-GEN-DOX-FFC-ERY-TMI-CLI-CIP-ENR-SXT	10
GDK3SA16	airborne dust	MSSA	t571	OXA-PEN-GEN-DOX-FFC-ERY-TMI-CLI-CIP-SXT	10
GD3SAM5	human	MSSA	t571	PEN-GEN-DOX-FFC-ERY-TMI-CLI-CIP-ENR-SXT	10
SA01-11	swine	MSSA	t571	PEN-GEN-DOX-ERY-TMI-CLI-TIA-CIP-ENR-SXT	10
SA12-4	swine	MSSA	t571	PEN-GEN-DOX-FFC-ERY-TMI-CLI-TIA-CIP-ENR	10
SA25-1	swine	MSSA	t571	PEN-GEN-DOX-FFC-ERY-TMI-CLI-TIA-CIP-ENR	10
SA15-11	swine	MSSA	t571	PEN-GEN-DOX-FFC-ERY-TMI-CLI-TIA-CIP-SXT	10
SA33-9	swine	MSSA	t571	PEN-GEN-DOX-FFC-ERY-TMI-CLI-TIA-CIP-SXT	10
GX3SA09	swine	MSSA	t571	PEN-GEN-DOX-FFC-ERY-TMI-CLI-TIA-CIP-SXT	10
GD4SA113	swine	MSSA	t571	PEN-GEN-DOX-FFC-ERY-TMI-CLI-TIA-CIP-SXT	10
GD4SA115	swine	MSSA	t571	PEN-GEN-DOX-FFC-ERY-TMI-CLI-TIA-CIP-SXT	10
GD4SA158	swine	MSSA	t571	PEN-GEN-DOX-FFC-ERY-TMI-CLI-TIA-CIP-SXT	10
GD4SA167	swine	MSSA	t571	PEN-GEN-DOX-FFC-ERY-TMI-CLI-TIA-CIP-SXT	10
SA15-15	swine	MSSA	t1775	PEN-GEN-DOX-FFC-ERY-TMI-CLI-TIA-ENR-SXT	10
SA17-8	swine	MSSA	t571	PEN-DOX-FFC-ERY-TMI-CLI-TIA-CIP-ENR-SXT	10
SA61-8	swine	MSSA	t571	PEN-DOX-FFC-ERY-TMI-CLI-TIA-CIP-ENR-SXT	10
GDA3SA02	swine	MSSA	t571	PEN-DOX-FFC-ERY-TMI-CLI-TIA-CIP-ENR-SXT	10
GX2SA10	swine	MSSA	t571	AMO-PEN-GEN-FFC-ERY-TMI-CLI-TIA-CIP-ENR	10
GDF2SA31	swine	MSSA	t571	AMO-PEN-GEN-FFC-ERY-TMI-CLI-TIA-CIP-ENR	10
GDF2SA30	swine	MSSA	t571	AMO-PEN-GEN-FFC-ERY-TMI-CLI-TIA-CIP-ENR	10
GDN2SA13	swine	MSSA	t571	AMO-PEN-GEN-FFC-ERY-TMI-CLI-TIA-CIP-ENR	10
GX2SA12	swine	MSSA	t571	AMO-PEN-DOX-FFC-ERY-TMI-CLI-TIA-CIP-ENR	10
GDQ2SA9	swine	MSSA	t1451	PEN-CEF-GEN-FFC-ERY-TMI-CLI-TIA-CIP-ENR	10
GD2SA23	swine	MSSA	t571	AMO-PEN-FOX-FFC-ERY-TMI-CLI-TIA-CIP-ENR	10
HN2SA81	swine	MSSA	t571	AMO-PEN-FOX-FFC-ERY-TMI-CLI-TIA-CIP-ENR	10
GDQ2SA40	swine	MSSA	t571	AMO-PEN-GEN-ERY-TMI-CLI-TIA-CIP-ENR-LZD	10
JX2SA7	swine	MSSA	t571	PEN-FOX-GEN-FFC-ERY-TMI-CLI-TIA-CIP-ENR	10
GDQ3SA09	swine	MSSA	t571	PEN-GEN-DOX-FFC-ERY-TMI-CLI-CIP-ENR-SXT	10
GDR3SA14	swine	MSSA	t571	PEN-GEN-DOX-FFC-ERY-TMI-CLI-CIP-ENR-SXT	10
GX3SA01	swine	MSSA	t5881	PEN-GEN-DOX-FFC-ERY-TMI-CLI-CIP-ENR-SXT	10
GDF3SA03	swine	MSSA	t899	PEN-GEN-FFC-ERY-TMI-CLI-TIA-CIP-ENR-SXT	10
GDF3SA04	swine	MSSA	t571	AMO-PEN-DOX-FFC-ERY-TMI-CLI-CIP-ENR-SXT	10
HN3SA36	swine	MSSA	t571	AMO-PEN-DOX-FFC-ERY-TMI-CLI-CIP-ENR-SXT	10
GDA3SA11	swine	MSSA	t571	AMO-PEN-DOX-FFC-ERY-TMI-CLI-CIP-LZD-SXT	10
HN3SA01	swine	MSSA	t571	AMO-PEN-GEN-DOX-FFC-ERY-TMI-CLI-CIP-SXT	10
HN3SA19	swine	MSSA	t571	PEN-GEN-DOX-FFC-ERY-TMI-CLI-CIP-LZD-SXT	10
HN3SA22	swine	MSSA	t034	AMO-OXA-PEN-FOX-DOX-FFC-ERY-TMI-CLI-LZD	10
GDK3SA14	airborne dust	MSSA	t571	PEN-GEN-DOX-FFC-ERY-TMI-CLI-CIP-SXT	9
GD3SAL1	human	MSSA	t571	PEN-FOX-DOX-FFC-ERY-TMI-CLI-TIA-SXT	9
GD4SA102	carrier vehicle	MSSA	t1451	AMO-PEN-DOX-FFC-ERY-TMI-CLI-TIA-CIP	9
GD3SAM3	human	MSSA	t114	AMO-PEN-FOX-DOX-FFC-ERY-TMI-CLI-CIP	9
SA10-10	swine	MSSA	t571	DOX-FFC-ERY-TMI-CLI-TIA-CIP-ENR-SXT	9
SA03-3	swine	MSSA	t571	DOX-FFC-ERY-TMI-CLI-TIA-CIP-ENR-SXT	9
SA34-2	swine	MSSA	t571	DOX-FFC-ERY-TMI-CLI-TIA-CIP-ENR-SXT	9
SA25-13	swine	MSSA	t571	PEN-FFC-ERY-TMI-CLI-TIA-CIP-ENR-SXT	9
SA30-6	swine	MSSA	t571	PEN-GEN-DOX-FFC-ERY-TMI-CLI-CIP-SXT	9
GX3SA16	swine	MSSA	t571	PEN-GEN-DOX-FFC-ERY-TMI-CLI-CIP-SXT	9
HN2SA7	swine	MSSA	t571	AMO-PEN-FOX-ERY-TMI-CLI-TIA-CIP-ENR	9
HN2SA9	swine	MSSA	t571	AMO-PEN-FOX-ERY-TMI-CLI-TIA-CIP-ENR	9
GX2SA50	swine	MSSA	t571	AMO-PEN-FFC-ERY-TMI-CLI-TIA-CIP-ENR	9
JX2SA2	swine	MSSA	t571	AMO-PEN-FFC-ERY-TMI-CLI-TIA-CIP-ENR	9
GX2SA51	swine	MSSA	t571	AMO-PEN-GEN-FFC-ERY-CLI-TIA-CIP-ENR	9
GX2SA63	swine	MSSA	t571	AMO-PEN-DOX-ERY-TMI-CLI-TIA-CIP-ENR	9
GX2SA37	swine	MSSA	t571	AMO-PEN-FOX-FFC-ERY-TMI-CLI-TIA-CIP	9
JX2SA1	swine	MSSA	t571	AMO-PEN-FOX-FFC-ERY-TMI-CLI-TIA-CIP	9
GDF2SA27	swine	MSSA	t8968	PEN-FOX-GEN-DOX-FFC-ERY-TMI-CLI-TIA	9
GDF2SA34	swine	MSSA	t571	PEN-GEN-FFC-ERY-TMI-CLI-TIA-CIP-ENR	9
JX2SA12	swine	MSSA	t571	AMO-PEN-GEN-ERY-TMI-CLI-TIA-CIP-ENR	9
GDQ3SA20	swine	MSSA	t571	AMO-PEN-FOX-DOX-FFC-ERY-TMI-CLI-SXT	9
GDQ3SA25	swine	MSSA	t571	PEN-GEN-DOX-FFC-ERY-TMI-CLI-TIA-SXT	9
GX3SA04	swine	MSSA	t571	PEN-GEN-DOX-FFC-ERY-TMI-CLI-TIA-SXT	9
GX3SA05	swine	MSSA	t571	PEN-GEN-DOX-FFC-ERY-TMI-CLI-TIA-SXT	9
GDQ3SA26	swine	MSSA	t571	PEN-DOX-FFC-ERY-TMI-CLI-TIA-ENR-SXT	9
HN3SA16	swine	MSSA	t571	AMO-PEN-DOX-FFC-ERY-TMI-CLI-CIP-ENR	9
HN3SA17	swine	MSSA	t899	AMO-OXA-PEN-FOX-DOX-FFC-ERY-CLI-LZD	9
GD4SA105	swine	MSSA	t1451	PEN-DOX-FFC-ERY-TMI-CLI-TIA-CIP-SXT	9
GD4SA118	swine	MSSA	t571	PEN-GEN-FFC-ERY-TMI-CLI-TIA-CIP-SXT	9
GD4SA146	swine	MSSA	t571	PEN-GEN-FFC-ERY-TMI-CLI-TIA-CIP-SXT	9
GD4SA120	swine	MSSA	t571	GEN-DOX-FFC-ERY-TMI-CLI-TIA-CIP-SXT	9
SA12-8	swine	MSSA	t571	PEN-DOX-FFC-ERY-TMI-CLI-CIP-SXT	8
SA14-6	swine	MSSA	t571	PEN-DOX-FFC-ERY-TMI-CLI-CIP-SXT	8
SA15-4	swine	MSSA	t1775	GEN-TIG-FFC-ERY-TMI-CLI-TIA-SXT	8
SA25-12	swine	MSSA	t1775	DOX-TIG-FFC-ERY-TMI-CLI-TIA-SXT	8
SA30-10	swine	MSSA	t571	DOX-TIG-FFC-ERY-TMI-CLI-CIP-ENR	8
SA61-7	swine	MSSA	t571	PEN-FFC-ERY-TMI-CLI-CIP-ENR-SXT	8
GD3SAM1	human	MSSA	t571	PEN-DOX-FFC-ERY-TMI-CLI-CIP-ENR	8
GD3SA22	human	MSSA	t571	PEN-GEN-FFC-ERY-TMI-CLI-TIA-CIP	8
SA03-2	swine	MSSA	t571	PEN-GEN-FFC-ERY-TMI-CLI-CIP-SXT	8
SA14-5	swine	MSSA	t571	PEN-FFC-ERY-CLI-TIA-CIP-ENR-SXT	8
SA30-1	swine	MSSA	t571	PEN-GEN-DOX-FFC-ERY-TMI-CLI-CIP	8
SA33-5	swine	MSSA	t571	PEN-DOX-FFC-CLI-CIP-ENR-LZD-SXT	8
GX2SA25	swine	MSSA	t1775	PEN-FOX-DOX-FFC-ERY-TMI-CLI-TIA	8
GX2SA43	swine	MSSA	t1775	PEN-GEN-DOX-FFC-ERY-TMI-CLI-TIA	8
GDK2SA33	swine	MSSA	t1775	PEN-GEN-DOX-ERY-TMI-CLI-TIA-CIP	8
HN2SA3	swine	MSSA	t1775	PEN-DOX-ERY-TMI-CLI-TIA-LZD-SXT	8
GDQ3SA02	swine	MSSA	t571	PEN-GEN-DOX-ERY-TMI-CLI-TIA-SXT	8
GDF3SA01	swine	MSSA	t571	PEN-DOX-FFC-ERY-TMI-CLI-TIA-ENR	8
GX3SA06	swine	MSSA	t571	PEN-DOX-FFC-ERY-TMI-CLI-CIP-ENR	8
HN3SA12	swine	MSSA	t1775	PEN-GEN-DOX-FFC-ERY-CLI-TIA-SXT	8
GD4SA157-2	swine	MSSA	t4792	DOX-TIG-FFC-ERY-TMI-CLI-TIA-SXT	8
GD4SA181	swine	MSSA	t571	GEN-DOX-FFC-ERY-TMI-CLI-TIA-SXT	8
SA02-7	swine	MSSA	t1775	TIG-FFC-ERY-TMI-CLI-TIA-SXT	7
SA02-8	swine	MSSA	t1775	TIG-FFC-ERY-TMI-CLI-TIA-SXT	7
SA05-5	swine	MSSA	t1775	TIG-FFC-ERY-TMI-CLI-TIA-SXT	7
SA25-7	swine	MSSA	t1775	TIG-FFC-ERY-TMI-CLI-TIA-SXT	7
SA10-11	swine	MSSA	t002	PEN-DOX-TIG-FFC-ERY-TMI-CLI	7
SA15-08	swine	MSSA	t1775	GEN-FFC-ERY-TMI-CLI-TIA-SXT	7
SA25-2	swine	MSSA	t1775	GEN-FFC-ERY-TMI-CLI-TIA-SXT	7
SA18-5	swine	MSSA	t1775	PEN-FFC-ERY-TMI-CLI-TIA-ENR	7
SA19-2	swine	MSSA	t571	GEN-DOX-FFC-ERY-TMI-CLI-CIP	7
SA30-8	swine	MSSA	t571	PEN-FFC-ERY-TMI-CLI-CIP-SXT	7
SA02-5	swine	MSSA	t1775	DOX-FFC-ERY-CLI-TIA-ENR-SXT	7
SA30-7	swine	MSSA	t571	PEN-GEN-FFC-ERY-TMI-CLI-CIP	7
GX2SA1r	swine	MSSA	t571	PEN-GEN-FFC-ERY-TIA-CIP-ENR	7
GD2SA17	swine	MSSA	t1775	PEN-DOX-ERY-TMI-CLI-TIA-LZD	7
GD2SA18	swine	MSSA	t1775	PEN-DOX-FFC-ERY-TMI-CLI-TIA	7
JX2SA11	swine	MSSA	t1775	PEN-GEN-DOX-ERY-TMI-CLI-TIA	7
GDA3SA10	swine	MSSA	t571	PEN-DOX-FFC-ERY-TMI-CLI-SXT	7
GX3SA17	swine	MSSA	t571	PEN-DOX-FFC-ERY-TMI-CLI-SXT	7
GX2SA30	swine	MSSA	t571	PEN-FFC-ERY-TMI-CLI-CIP-ENR	7
HN3SA32	swine	MSSA	t571	PEN-FFC-ERY-TMI-CLI-CIP-ENR	7
GD3SATu	sludge	MSSA	t337	OXA-PEN-GEN-ERY-TMI-CLI-TIA	7
SA05-1	swine	MSSA	t1775	TIG-FFC-ERY-CLI-TIA-SXT	6
SA20-3	swine	MSSA	t571	FFC-ERY-TMI-CLI-CIP-ENR	6
SA33-8	swine	MSSA	t571	DOX-FFC-ERY-TMI-CLI-CIP	6
GDK3SA17	airborne dust	MSSA	t571	PEN-FFC-ERY-TMI-CLI-CIP	6
SA10-9	swine	MSSA	t002	DOX-FFC-ERY-TMI-CLI-TIA	6
SA13-12	swine	MSSA	t571	FFC-ERY-TMI-CLI-CIP-ENR	6
GX2SA24	swine	MSSA	t1775	PEN-DOX-ERY-TMI-CLI-TIA	6
HN3SA37	swine	MSSA	t571	PEN-DOX-FFC-TMI-CIP-ENR	6
SA01-6	swine	MSSA	t571	ERY-CLI-CIP-ENR-SXT	5
SA15-3	swine	MSSA	t571	CEF-DOX-FFC-TIA-SXT	5
GD3SAY	human	MSSA	t571	PEN-DOX-FFC-CIP-ENR	5
GDK3SA03	airborne dust	MSSA	t337	PEN-FFC-ERY-TMI-CLI	5
GD4SA192-1	workstations	MSSA	t571	PEN-CEF-ERY-TIA	4
GDK3SA08	airborne dust	MSSA	t1430	PEN-ERY-TMI-CLI	4
GDQ3SA18	swine	MSSA	t337	PEN-ERY-TMI-CLI	4
GD4SA154	swine	MSSA	t571	PEN-CIP-SXT	3
GD3SA2	human	MSSA	t954	PEN-ERY-CIP	3
GD3SA56	human	MSSA	t338	PEN-ERY-CLI	3
GD3SA11	human	MSSA	t078	PEN-ERY	2
GDF3SA02	swine	MSSA	NA	PEN-TIA	2
GD4SA151	swine	MSSA	t571	TIA-SXT	2
GD4SA79	surrounding farmland	MSSA	t309	OXA-PEN	2
GD3SALu	human	MSSA	t034	PEN-ERY	2
GD3SA30	human	MSSA	t796	PEN-CIP	2
GD3SA41-8	human	MSSA	t091	PEN-ERY	2
GD3SAM6	human	MSSA	t571	PEN-ERY	2
GDK3SA20	airborne dust	MSSA	t571	PEN-CIP	2
GD3SA27	human	MSSA	t377	PEN	1
GD4SA66	surrounding river water	MSSA	t701	PEN	1
GD4SA70	surrounding farmland	MSSA	t701	PEN	1
GX3SA20	swine	MRSA	t571	AMO-OXA-PEN-CEF-FOX-GEN-DOX-FFC-ERY-TMI-CLI-TIA-CIP-ENR-SXT	15
HN3SA15	swine	MRSA	t571	AMO-OXA-PEN-CEF-FOX-GEN-DOX-FFC-ERY-TMI-CLI-TIA-CIP-ENR-SXT	15
GD4SA124	swine	MRSA	t571	AMO-OXA-PEN-CEF-FOX-GEN-DOX-FFC-ERY-TMI-CLI-TIA-CIP-ENR-SXT	15
GD4SA132	swine	MRSA	t571	AMO-OXA-PEN-CEF-FOX-GEN-DOX-FFC-ERY-TMI-CLI-TIA-CIP-ENR-SXT	15
GD4SA156	swine	MRSA	t571	AMO-OXA-PEN-CEF-FOX-GEN-DOX-FFC-ERY-TMI-CLI-TIA-CIP-ENR-SXT	15
GX2SA45	swine	MRSA	t571	AMO-OXA-PEN-CEF-FOX-DOX-FFC-ERY-TMI-CLI-TIA-CIP-ENR-LZD	14
GDR3SA03	swine	MRSA	t034	AMO-OXA-PEN-CEF-FOX-GEN-DOX-FFC-ERY-TMI-CLI-TIA-CIP-SXT	14
GDF3SA07	swine	MRSA	t011	AMO-OXA-PEN-CEF-FOX-GEN-DOX-FFC-ERY-TMI-CLI-TIA-CIP-SXT	14
GDA3SA04	swine	MRSA	t571	AMO-OXA-PEN-CEF-FOX-GEN-DOX-FFC-ERY-TMI-CLI-TIA-CIP-SXT	14
GD4SA116	swine	MRSA	t571	AMO-OXA-PEN-CEF-FOX-GEN-DOX-FFC-ERY-TMI-CLI-TIA-CIP-SXT	14
GD4SA119	swine	MRSA	t571	AMO-OXA-PEN-CEF-FOX-GEN-DOX-FFC-ERY-TMI-CLI-TIA-CIP-SXT	14
GD4SA155	swine	MRSA	t571	AMO-OXA-PEN-CEF-FOX-GEN-DOX-FFC-ERY-TMI-CLI-TIA-CIP-SXT	14
GDW3SA04	swine	MRSA	t899	AMO-OXA-PEN-FOX-GEN-DOX-FFC-ERY-TMI-CLI-TIA-CIP-ENR-SXT	14
GX3SA11	swine	MRSA	t571	AMO-OXA-PEN-CEF-FOX-DOX-FFC-ERY-TMI-CLI-TIA-CIP-ENR-SXT	14
HN3SA45	swine	MRSA	t571	AMO-PEN-CEF-FOX-GEN-DOX-FFC-ERY-RIF-CLI-TIA-CIP-ENR-SXT	14
GD4SA159	swine	MRSA	t571	AMO-PEN-CEF-FOX-GEN-DOX-FFC-ERY-TMI-CLI-TIA-CIP-ENR-SXT	14
GD4SA93	surrounding fishpond water	MRSA	t571	AMO-OXA-PEN-CEF-FOX-GEN-DOX-FFC-ERY-TMI-CLI-TIA-CIP	13
GX2SA22	swine	MRSA	t571	AMO-OXA-PEN-CEF-FOX-GEN-FFC-ERY-TMI-CLI-TIA-CIP-ENR	13
GX2SA40	swine	MRSA	t571	AMO-OXA-PEN-CEF-FOX-GEN-FFC-ERY-TMI-CLI-TIA-CIP-ENR	13
GDM2SA16	swine	MRSA	t571	AMO-OXA-PEN-CEF-FOX-GEN-FFC-ERY-TMI-CLI-TIA-CIP-ENR	13
HN2SA10r	swine	MRSA	t571	AMO-OXA-PEN-CEF-FOX-GEN-FFC-ERY-TMI-CLI-TIA-CIP-ENR	13
JX2SA9	swine	MRSA	t571	AMO-OXA-PEN-CEF-FOX-GEN-FFC-ERY-TMI-CLI-TIA-CIP-ENR	13
HN2SA16	swine	MRSA	t571	AMO-PEN-CEF-FOX-GEN-DOX-TIG-ERY-CLI-TIA-CIP-ENR-LZD	13
HN2SA29	swine	MRSA	t571	AMO-OXA-PEN-CEF-FOX-GEN-ERY-TMI-CLI-TIA-CIP-ENR-LZD	13
HN2SA18	swine	MRSA	t571	AMO-OXA-PEN-CEF-FOX-GEN-ERY-TMI-CLI-TIA-CIP-ENR-LZD	13
HN2SA21	swine	MRSA	t571	AMO-OXA-PEN-CEF-FOX-GEN-ERY-TMI-CLI-TIA-CIP-ENR-LZD	13
HN2SA22	swine	MRSA	t571	AMO-OXA-PEN-CEF-FOX-DOX-ERY-TMI-CLI-TIA-CIP-ENR-LZD	13
GDQ3SA08	swine	MRSA	t571	AMO-PEN-FOX-GEN-DOX-FFC-ERY-TMI-CLI-TIA-CIP-ENR-SXT	13
GDW3SA01	swine	MRSA	t571	AMO-OXA-PEN-CEF-FOX-GEN-FFC-ERY-TMI-CLI-TIA-CIP-SXT	13
GX3SA02	swine	MRSA	NA	AMO-OXA-PEN-FOX-GEN-DOX-FFC-ERY-TMI-CLI-CIP-LZD-SXT	13
HN3SA14	swine	MRSA	t571	AMO-OXA-PEN-CEF-FOX-GEN-DOX-FFC-CLI-TIA-CIP-ENR-SXT	13
HN3SA31	swine	MRSA	t571	AMO-OXA-PEN-CEF-FOX-DOX-FFC-ERY-TMI-RIF-CLI-TIA-CIP	13
HN3SA43	swine	MRSA	t571	AMO-OXA-PEN-CEF-FOX-DOX-FFC-ERY-TMI-CLI-CIP-ENR-SXT	13
GD4SA98	carrier vehicle	MRSA	t571	AMO-PEN-CEF-FOX-GEN-DOX-FFC-ERY-TMI-CLI-TIA-CIP	12
GDK3SA02	airborne dust	MRSA	t899	AMO-PEN-CEF-FOX-GEN-FFC-ERY-TMI-CLI-TIA-CIP-SXT	12
GDK3SA24	airborne dust	MRSA	t899	AMO-PEN-CEF-FOX-GEN-FFC-ERY-TMI-CLI-CIP-ENR-SXT	12
GX2SA38	swine	MRSA	t571	AMO-OXA-PEN-CEF-FOX-FFC-ERY-TMI-CLI-TIA-CIP-ENR	12
GX2SA2	swine	MRSA	t571	AMO-OXA-PEN-CEF-FOX-FFC-ERY-TMI-CLI-TIA-CIP-ENR	12
GX2SA36	swine	MRSA	t571	AMO-OXA-PEN-CEF-FOX-FFC-ERY-TMI-CLI-TIA-CIP-ENR	12
GX2SA35	swine	MRSA	t571	AMO-OXA-PEN-CEF-FOX-FFC-ERY-TMI-CLI-TIA-CIP-ENR	12
GX2SA14	swine	MRSA	t571	AMO-OXA-PEN-FOX-GEN-FFC-ERY-TMI-CLI-TIA-CIP-ENR	12
GX2SA61	swine	MRSA	t571	AMO-OXA-PEN-FOX-GEN-FFC-ERY-TMI-CLI-TIA-CIP-ENR	12
GX2SA60	swine	MRSA	t571	AMO-OXA-PEN-FOX-GEN-FFC-ERY-TMI-CLI-TIA-CIP-ENR	12
GX2SA20	swine	MRSA	t571	AMO-OXA-PEN-FOX-GEN-FFC-ERY-TMI-CLI-TIA-CIP-ENR	12
HN2SA25	swine	MRSA	t571	AMO-OXA-PEN-CEF-FOX-ERY-TMI-CLI-TIA-CIP-ENR-LZD	12
HN2SA30	swine	MRSA	t571	AMO-OXA-PEN-CEF-FOX-ERY-TMI-CLI-TIA-CIP-ENR-LZD	12
HN2SA28	swine	MRSA	t571	AMO-OXA-PEN-CEF-FOX-ERY-TMI-CLI-TIA-CIP-ENR-LZD	12
HN2SA26	swine	MRSA	t571	AMO-OXA-PEN-CEF-FOX-GEN-ERY-CLI-TIA-CIP-ENR-LZD	12
HN2SA12	swine	MRSA	t571	AMO-OXA-PEN-CEF-FOX-GEN-ERY-CLI-TIA-CIP-ENR-LZD	12
GDQ3SA06	swine	MRSA	t571	AMO-PEN-GEN-DOX-FFC-ERY-TMI-CLI-TIA-CIP-ENR-SXT	12
GDR3SA02	swine	MRSA	t899	AMO-OXA-PEN-CEF-FOX-GEN-FFC-ERY-TMI-CLI-CIP-SXT	12
GDR3SA11	swine	MRSA	t034	AMO-PEN-FOX-GEN-DOX-FFC-ERY-TMI-CLI-TIA-ENR-SXT	12
GDF3SA05	swine	MRSA	t034	AMO-OXA-PEN-FOX-GEN-DOX-FFC-ERY-TMI-CLI-LZD-SXT	12
GDA3SA03	swine	MRSA	t034	AMO-OXA-PEN-FOX-GEN-DOX-FFC-ERY-TMI-CLI-CIP-SXT	12
HN3SA44	swine	MRSA	t571	AMO-PEN-FOX-GEN-DOX-FFC-ERY-TMI-CLI-CIP-ENR-SXT	12
GD4SA108	swine	MRSA	t571	AMO-OXA-PEN-CEF-FOX-FFC-ERY-TMI-CLI-TIA-CIP-SXT	12
GDK3SA13	airborne dust	MRSA	t899	AMO-PEN-CEF-FOX-GEN-FFC-ERY-TMI-CLI-CIP-SXT	11
GD3SAW5	effluent	MRSA	t011	AMO-PEN-CEF-FOX-DOX-FFC-ERY-TMI-CLI-TIA-CIP	11
GX2SA23	swine	MRSA	t571	AMO-PEN-FOX-GEN-FFC-ERY-TMI-CLI-TIA-CIP-ENR	11
HN2SA20	swine	MRSA	t571	AMO-PEN-CEF-FOX-GEN-ERY-CLI-TIA-CIP-ENR-LZD	11
HN2SA14	swine	MRSA	t571	AMO-PEN-CEF-FOX-GEN-ERY-CLI-TIA-CIP-ENR-LZD	11
HN2SA17	swine	MRSA	t571	AMO-PEN-CEF-FOX-GEN-ERY-CLI-TIA-CIP-ENR-LZD	11
JX2SA3	swine	MRSA	t899	AMO-OXA-PEN-CEF-FOX-FFC-ERY-TMI-CLI-TIA-CIP	11
JX2SA13	swine	MRSA	t571	AMO-OXA-PEN-FOX-FFC-ERY-TMI-CLI-TIA-CIP-ENR	11
HN3SA39	swine	MRSA	t571	AMO-OXA-PEN-FOX-FFC-ERY-TMI-CLI-TIA-CIP-ENR	11
GDR3SA01	swine	MRSA	t571	AMO-PEN-GEN-DOX-FFC-ERY-TMI-CLI-CIP-ENR-SXT	11
GDR3SA13	swine	MRSA	t899	AMO-OXA-PEN-CEF-FOX-FFC-ERY-TMI-CLI-CIP-SXT	11
GX3SA14	swine	MRSA	t034	AMO-PEN-FOX-GEN-DOX-FFC-ERY-TMI-CLI-LZD-SXT	11
GDR3SA10	swine	MRSA	t034	AMO-PEN-FOX-DOX-FFC-ERY-TMI-CLI-TIA-LZD-SXT	11
GDH2SA15	swine	MRSA	t034	AMO-OXA-PEN-CEF-FOX-FFC-ERY-TMI-CLI-TIA	10
HN2SA11	swine	MRSA	t571	AMO-PEN-CEF-FOX-ERY-CLI-TIA-CIP-ENR-LZD	10
GDR3SA07	swine	MRSA	t034	AMO-PEN-FOX-DOX-FFC-ERY-TMI-CLI-LZD-SXT	10
GDF3SA06	swine	MRSA	t034	AMO-PEN-FOX-DOX-FFC-ERY-TMI-CLI-TIA-SXT	10
GDA3SA13	swine	MRSA	t571	AMO-OXA-PEN-CEF-FOX-DOX-FFC-TMI-CIP-ENR	10
GDW3SA02	swine	MRSA	t034	AMO-PEN-FOX-GEN-FFC-ERY-TMI-CLI-TIA-SXT	10
GDM2SA31	swine	MRSA	t034	AMO-PEN-CEF-FOX-FFC-ERY-TMI-CLI-TIA-LZD	10
GD3SAT1	human	MRSA	t034	AMO-PEN-OXA-FOX-DOX-FFC-ERY-TMI-CLI-TIA	10
GD3SAM4	human	MRSA	t034	AMO-PEN-OXA-FOX-DOX-FFC-ERY-TMI-CLI-CIP	10
GD4SA24	human	MRSA	t571	AMO-PEN-OXA-CEF-FOX-FFC-ERY-TMI-CLI-CIP	10
GX2SA13	swine	MRSA	t034	AMO-OXA-PEN-FOX-FFC-ERY-TMI-CLI-TIA	9
GX2SA19	swine	MRSA	t571	AMO-PEN-FOX-ERY-TMI-CLI-TIA-CIP-ENR	9
GD2SA24	swine	MRSA	t034	AMO-PEN-FOX-DOX-ERY-TMI-CLI-TIA-LZD	9
GDR3SA09	swine	MRSA	t1793	AMO-PEN-FOX-DOX-FFC-ERY-TMI-CLI-TIA	9
GDF3SA08	swine	MRSA	t011	AMO-PEN-FOX-FFC-ERY-TMI-CLI-TIA-SXT	9
GDA3SA05	swine	MRSA	t571	PEN-DOX-TIG-FFC-ERY-TMI-CLI-TIA-SXT	9
GDK3SA19	airborne dust	MRSA	t899	AMO-PEN-CEF-FOX-GEN-FFC-ERY-CIP-SXT	9
GX2SA21r	swine	MRSA	t571	AMO-GEN-DOX-FFC-ERY-TMI-CLI-TIA-SXT	9
HN2SA23	swine	MRSA	t571	AMO-PEN-DOX-FFC-ERY-TMI-CLI-CIP-ENR	9
GX2SA8	swine	MRSA	t034	AMO-PEN-FOX-FFC-ERY-TMI-CLI-TIA	8
HN3SA38	swine	MRSA	t011	AMO-PEN-FOX-FFC-ERY-TMI-CLI-TIA	8
GDA3SA01	swine	MRSA	t571	AMO-OXA-PEN-CEF-FOX-DOX-CIP-ENR	8
GDW3SA05	swine	MRSA	t011	AMO-PEN-FOX-DOX-FFC-ERY-TMI-CLI	8
GDK3SA10	airborne dust	MRSA	t034	AMO-PEN-FOX-DOX-FFC-CLI-CIP-LZD	8
GX2SA28	swine	MRSA	t571	AMO-PEN-FOX-ERY-TIA-CIP	6
GD4SA19	human	MRSA	t114	AMO-PEN-CEF-FOX	4
GD4SA162-1	swine	MRSA	t571	ERY-TIA-SXT	3
GD4SA162-2	swine	MRSA	t899	FOS	1
NA, Not Available

## Sheet: Table 5
Table 5. Resistance rate of S.aureus from different sources
Antibacterial agents	Resistance rate of swine-associated isolates (%)	Resistance rate of environment-associated isolates (%)	Resistance rate of human-associated isolates (%)
AMO	49.41	62.16	31.58
OXA	20.59	24.32	15.79
PEN	91.47	100	100
CEF	20.29	21.62	10.53
FOX	35.59	21.62	31.58
GEN	55.59	64.86	15.79
AMI	0	0	0
DOX	64.41	62.16	42.11
TIG	11.47	2.7	0
FFC	83.82	81.08	52.63
ERY	94.41	86.49	78.95
TMI	86.47	81.08	47.37
RIF	1.18	0	0
VAN	0	0	0
CLI	92.06	83.78	52.63
TIA	71.76	54.05	21.05
CIP	76.76	81.08	52.63
ENR	58.24	40.54	21.05
FOS	0.59	0	0
LZD	2.06	2.7	0
TZD	0	0	0
SXT	64.71	81.08	63.16

## Sheet: Table 6
Table 6. The details of 50 sequenced MRSA isolates in this study
Strain	Country	Host	Year	SCCmec	spa	MLST
GDA3SA01	China	swine	2021	IX	t571	ST398
GDA3SA03	China	swine	2021	V	t034	ST398
GDA3SA04	China	swine	2021	IX	t571	ST398
GDF3SA05	China	swine	2021	V	t034	ST398
GDF3SA06	China	swine	2021	V	t034	ST398
GDF3SA07	China	swine	2021	V	t011	ST398
GDF3SA08	China	swine	2021	V	t011	ST398
GDK3SA10	China	airborne dust	2021	V	t034	ST398
GDQ3SA08	China	swine	2021	V	t571	ST398
GDR3SA03	China	swine	2021	V	t034	ST398
GDR3SA07	China	swine	2021	V	t034	ST398
GDR3SA09	China	swine	2021	V	t1793	ST398
GDR3SA10	China	swine	2021	V	t034	ST398
GDW3SA01	China	swine	2021	IX	t571	ST398
GDW3SA02	China	swine	2021	V	t034	ST398
GDW3SA05	China	swine	2021	V	t011	ST398
GX3SA02	China	swine	2021	V	t571	ST398
GX3SA14	China	swine	2021	V	t034	ST398
HN3SA14	China	swine	2021	IX	t571	ST398
HN3SA31	China	swine	2021	V	t571	ST398
HN3SA38	China	swine	2021	V	t011	ST398
HN3SA39	China	swine	2021	V	t011	ST398
GD4SA116	China	swine	2021	IX	t571	ST398
GD4SA124	China	swine	2021	IX	t571	ST398
GD4SA24	China	slaughterhouse worker	2021	IX	t571	ST398
GD4SA93	China	fishpond water	2021	IX	t571	ST398
GD4SA98	China	carrier vehicle	2021	IX	t571	ST398
GD2SA24	China	swine	2020	V	t034	ST398
GX2SA13	China	swine	2020	V	t034	ST398
GX2SA23	China	swine	2020	V	t571	ST398
GX2SA61	China	swine	2020	V	t571	ST398
GX2SA08	China	swine	2020	V	t034	ST398
HN2SA18	China	swine	2020	XII	t571	ST398
HN2SA20	China	swine	2020	XII	t571	ST398
HN2SA26	China	swine	2020	XII	t571	ST398
HN2SA30	China	swine	2020	XII	t571	ST398
JX2SA13	China	swine	2020	V	t571	ST398
GD3SAM4	China	slaughterhouse worker	2021	V	t034	ST398
GD3SAT1	China	slaughterhouse worker	2021	V	t034	ST398
GDH2SA15	China	swine	2020	V	t034	ST398
GD4SA108	China	swine	2021	XII	t571	ST398
GD4SA159	China	carcass	2021	XII	t571	ST398
GDK3SA13	China	airborne dust	2021	XII	t899	ST9
GDK3SA19	China	airborne dust	2021	none	t899	ST9
GDK3SA24	China	airborne dust	2021	XII	t899	ST9
GDR3SA02	China	swine	2021	XII	t899	ST9
GDW3SA04	China	swine	2021	XII	t899	ST9
GD4SA19	China	slaughterhouse worker	2021	IVg	t114	ST1
JX2SA03	China	swine	2021	XII	t899	ST9
GDK3SA02	China	airborne dust	2021	XII	t899	ST9

## Sheet: Table 7
Table 7. Distribution of antibiotic resistance genes in MRSA ST398
	Group	animal	animal	animal	animal	animal	animal	animal	animal	animal	animal	animal	animal	animal	animal	animal	animal	animal	animal	animal	animal	animal	animal	animal	animal	animal	animal	animal	animal	animal	animal	animal	animal	animal	animal	animal	animal	animal	animal	animal	animal	animal	animal	animal	animal	animal	animal	animal	animal
ARG type		GCA_002275205.1	GCA_002934885.1	GCA_002934925.1	GCA_002934945.2	GCA_002935015.1	GCA_002935045.1	GCA_003001175.1	GCA_003001185.1	GCA_003001215.1	GCA_003001225.1	GCA_003001255.1	GCA_003001275.1	GCA_003001295.1	GCA_003001315.1	GCA_003001335.1	GCA_003001395.1	GCA_003001435.1	GCA_003001455.1	GCA_003057555.1	GCA_003111745.1	GCA_003309235.1	GCA_003309285.1	GCA_003309465.1	GCA_003309805.1	GCA_003327885.1	GCA_003327935.1	GCA_003328375.1	GCA_003328385.1	GCA_004011165.1	GCA_004681195.1	GCA_000401595.1	GCA_000577675.1	GCA_001455955.1	GCA_002025125.1	GCA_002099175.1	GCA_002204575.1	GCA_002208515.1	GCA_002273455.1	GCA_002273475.1	GCA_002273495.1	GCA_002273545.1	GCA_010364775.1	GCA_010364875.1	GCA_015767495.1	GCA_018987325.1	GCA_019039135.1	GCA_019349095.1	GCA_019349155
aminoglycoside	ant(9)-Ia	1	0	0	0	0	0	0	0	0	0	0	0	0	0	0	0	0	0	0	0	0	0	0	0	0	0	0	0	0	0	0	0	0	0	1	1	0	1	1	1	1	0	0	1	1	0	0	0
aminoglycoside	aadD	0	0	0	0	0	0	0	0	0	0	0	0	0	0	0	0	0	0	0	0	1	1	1	1	0	1	0	0	0	1	0	0	0	0	0	0	0	1	1	0	0	0	0	0	0	1	1	0
aminoglycoside	aac(6')-aph(2'')	0	0	0	0	0	0	1	1	1	1	1	1	1	1	1	1	1	1	1	0	0	0	1	0	1	0	1	1	0	1	0	0	0	0	0	0	0	0	0	0	0	0	0	0	0	0	1	1
aminoglycoside	ant(6)-Ia	0	0	0	0	0	0	0	0	0	0	0	0	0	0	0	0	0	0	0	1	1	1	1	1	0	1	0	0	0	1	0	0	0	0	0	0	0	0	0	0	0	0	0	0	0	1	0	0
aminoglycoside	aph(2'')-Ia	0	0	0	0	0	0	0	0	0	0	0	0	0	0	0	0	0	0	0	0	1	1	0	1	0	0	0	0	0	0	0	0	0	0	0	0	0	0	0	0	0	0	0	0	0	0	0	0
aminoglycoside	aph(2'')-Ic	0	0	0	0	0	0	0	0	0	0	0	0	0	0	0	0	0	0	0	0	0	0	0	0	0	0	0	0	0	0	0	0	0	0	0	0	0	0	0	0	0	0	0	0	0	0	0	0
beta-lactam	mecA	1	1	1	1	1	1	1	1	1	1	1	1	1	1	1	1	1	1	1	1	0	1	0	1	1	1	1	1	1	1	1	1	1	1	1	1	1	1	1	1	1	1	1	1	1	1	1	1
beta-lactam	blaZ	1	1	1	1	1	0	1	1	1	1	1	1	1	1	1	1	1	1	1	1	1	1	1	1	1	1	1	1	1	1	1	1	1	1	1	1	1	1	1	1	1	0	0	1	1	1	1	1
chloramphenicol	cat	0	0	0	0	0	0	0	0	0	0	0	0	0	0	0	0	0	0	0	0	0	0	0	0	0	0	0	0	0	0	0	0	0	0	0	0	0	0	0	0	0	0	0	0	0	0	0	0
chloramphenicol	fexA	0	0	0	0	0	0	0	0	0	0	0	0	0	0	0	0	0	0	0	1	1	1	1	1	0	1	0	0	1	1	0	0	1	0	0	0	0	0	0	0	0	0	0	1	0	0	0	0
chloramphenicol	fexB	0	0	0	0	0	0	0	0	0	0	0	0	0	0	0	0	0	0	0	0	0	0	0	0	0	0	0	0	0	0	0	0	0	0	0	0	0	0	0	0	0	0	0	0	0	0	0	0
lincosamide	lnu(A)	1	0	0	0	0	0	0	0	0	0	0	0	0	0	0	0	0	0	0	0	1	1	1	1	0	0	0	0	0	0	0	0	0	0	0	0	1	1	1	0	1	0	0	0	0	0	0	0
lincosamide	lnu(B)	0	0	0	0	0	0	0	0	0	0	0	0	0	0	0	0	0	0	0	1	1	1	1	1	0	1	0	0	0	1	0	0	0	0	1	0	0	0	0	0	0	0	0	1	1	1	0	0
macrolide	erm(A)	1	0	0	0	0	0	0	0	0	0	0	0	0	0	0	0	0	0	0	0	0	0	0	0	0	0	0	0	0	0	0	0	0	0	0	1	0	1	1	1	1	0	0	0	0	0	0	0
macrolide	erm(B)	0	0	1	1	1	1	0	0	0	0	0	0	0	0	0	0	0	0	0	0	1	1	0	1	0	0	0	0	0	0	0	0	0	0	1	0	1	0	0	0	0	0	0	0	1	0	0	0
macrolide	erm(C)	0	0	1	1	1	1	0	0	0	0	0	0	0	0	0	0	0	0	0	1	1	1	1	1	0	0	0	0	0	0	0	0	0	0	0	0	0	0	0	0	0	0	0	1	0	1	1	0
macrolide	erm(T)	0	0	0	0	0	0	0	0	0	0	0	0	0	0	0	0	0	0	0	0	0	0	0	0	0	0	0	0	0	1	0	0	0	0	0	0	0	0	0	0	0	0	0	0	0	0	1	0
multidrug	lsa(B)	0	0	0	0	0	0	0	0	0	0	0	0	0	0	0	0	0	0	0	0	0	0	0	0	0	0	0	0	0	0	0	0	0	0	0	0	0	0	0	0	0	0	0	0	0	0	0	0
multidrug	lsa(E)	0	0	0	0	0	0	0	0	0	0	0	0	0	0	0	0	0	0	0	1	1	1	0	1	0	1	0	0	0	1	0	0	0	0	1	0	0	0	0	0	0	0	0	1	1	1	0	0
multidrug	vga(A)	0	0	0	0	0	0	0	0	0	0	0	0	0	0	0	0	0	0	0	1	0	0	1	0	0	0	0	0	0	0	0	0	0	1	0	0	0	1	1	0	0	0	0	0	0	0	0	0
multidrug	vga(E)	0	0	0	0	0	0	0	0	0	0	0	0	0	0	0	0	0	0	0	0	0	0	0	0	0	0	0	0	0	0	0	0	0	0	0	0	0	0	0	0	0	0	0	0	0	0	0	0
others	fosB	0	0	0	0	0	0	0	0	0	0	0	0	0	0	0	0	0	0	0	0	0	0	0	0	0	0	0	0	0	0	0	0	0	0	0	0	0	0	0	0	0	0	0	0	0	0	0	0
others	str	0	0	0	0	0	0	0	1	0	0	0	0	1	1	0	0	1	1	0	0	1	0	1	1	1	0	0	0	0	0	0	0	0	0	0	0	0	0	0	0	0	0	0	0	1	0	0	0
others	dfrG	0	0	0	0	0	0	0	0	0	0	0	0	0	0	0	0	0	0	0	1	1	1	0	1	0	1	0	0	0	1	0	0	0	0	0	0	0	0	0	0	0	1	1	1	0	1	0	0
others	dfrK	0	0	0	0	0	0	1	1	1	1	1	1	1	1	1	1	1	1	1	0	0	0	0	0	1	0	1	1	0	0	0	1	0	0	0	0	1	0	0	0	0	0	0	0	0	0	1	1
others	qacG	0	0	0	0	0	0	0	0	0	0	0	0	0	0	0	0	0	0	0	1	0	0	0	0	0	0	0	0	0	0	0	0	0	0	0	0	1	1	1	1	1	0	0	0	0	0	0	0
others	qacJ	0	0	0	0	0	1	0	0	0	0	0	0	0	0	0	0	0	0	0	0	0	0	0	0	0	0	0	0	0	0	0	0	0	0	0	0	0	0	0	0	0	0	0	0	0	0	0	0
oxazolidinone	cfr	0	0	0	0	0	0	0	0	0	0	0	0	0	0	0	0	0	0	0	1	0	0	0	0	0	0	0	0	0	1	0	0	0	0	0	0	0	0	0	0	0	0	0	1	0	0	0	0
oxazolidinone	optrA	0	0	0	0	0	0	0	0	0	0	0	0	0	0	0	0	0	0	0	0	0	0	0	0	0	0	0	0	0	0	0	0	0	0	0	0	0	0	0	0	0	0	0	0	0	0	0	0
oxazolidinone	poxtA	0	0	0	0	0	0	0	0	0	0	0	0	0	0	0	0	0	0	0	0	0	0	0	0	0	0	0	0	0	0	0	0	0	0	0	0	0	0	0	0	0	0	0	0	0	0	0	0
tetracycline	tet(M)	1	1	1	1	1	1	1	1	1	1	1	1	1	1	1	1	1	1	1	1	0	0	1	0	1	1	1	1	1	1	1	1	1	1	1	1	1	1	1	1	1	1	1	1	1	1	1	1
tetracycline	tet(K)	1	1	1	1	1	1	0	0	0	0	0	0	0	0	0	0	0	0	0	1	1	0	0	0	0	1	0	0	1	0	1	0	1	1	1	1	1	1	1	1	0	0	0	1	1	1	0	0
tetracycline	tet(L)	0	0	0	0	0	0	0	0	0	0	0	0	0	0	0	0	0	0	0	0	1	1	1	1	0	0	0	0	0	1	0	0	0	0	0	0	0	0	0	0	0	0	0	0	0	0	1	0
	0, negative
	1, positive
[truncated: 192 more columns]
